# Supplementary material for: Patient satisfaction with infection prevention and control interventions in acute hospitals: a systematic review and meta-analysis
Source: BMJ Open. 2025 Dec 14;15(12):e103431. doi: 10.1136/bmjopen-2025-103431 (PMC12706194; doi:10.1136/bmjopen-2025-103431)
Supplement: online supplemental file 2 [file bmjopen-15-12-s002.xlsx]

## Sheet: Extracted data
Author	Year	Country/Region	No. of facilities	Period	Patient group(s)	Scale used	Points on scale	Description of points on scale	No. patients surveyed	Satisfied criteria	Primary outcome reported no. of satisfied patients / no. surveyed / (%)	No. in non-IPC comparator group	Primary outcome in non-IPC group	Study design	Overall quality of study	Quality review comments
Isolation precautions studies
Chittick et al, 2016 26	2016	USA	1	01st January 2014 to 31st December 2014	Hospital wide	Likert	5	1 = disagree strongly, 5 = agree strongly	249	Rather satisfied + Very satisfied	Overall satisfaction - 206/249 (82%)	None		Quasi-experimental	Moderate	Lack of control group and pre-intervention measurements are limitations.
Gasink et al, 2008 27	2008	USA	1	07 August and August 25, 2006	Hospital wide	HCAHPS	Scale of 0-10	11	43	Proportion (%) of respondents who answered "usually'' or "always"	Overall l satisfaction - median rating of 9 (interquartile range, 8-10)	43	Overall l satisfaction - median ratting of 8 (interquartile range, 7-10)	Cross-sectional	High	Clear inclusion criteria, detailed description, valid measurement, and appropriate statistical analysis.
Gaube et al, 2023 28	2023	Germany	1	June 2021 to February 2022	Hospital wide	PPE15	Dichotomous (0=no issue, 1= issue).	15 item picker patient experience	118	Answers with '1' summed up to a total of 15.	Overall dissatisfaction - Mean score 6.20, SD 4.08	149	Overall l dissatisfaction - Mean score 4.85, SD 3.11	Case-control	High	Appropriate matching, valid measurement, and appropriate statistical analysis.
Guilley-Lerondeau, 2017 29	2017	France	1	March to July 2012	Medicine & Haematology, Emergency, Neurology, Urology/Nephrology and Gastroenterology Departments	Likert	4	Very dissatisfied, dissatisfied, satisfied, very satisfied	30	Satisfied and very satisfied	Overall l satisfaction -25/30 (83.3%)	60	Overall satisfaction -60/60 (100%0	Cohort	High	Appropriate matching, valid measurement, and appropriate statistical analysis.
Lau et al, 2016 30	2016	Canada	2	October 10th, 2013, to November 2nd 2014	Medical	Not reported	Not reported	Not reported	75	Not reported	Mean score for overall satisfaction - 8.39, SD 1.68	420	Mean score for overall satisfaction - 8.50, SD 1.87	Cohort	High	Clear inclusion criteria, valid measurement, and appropriate statistical analysis.
Livorsi et al, 2015 31	2015	USA	1	1st January 2012 to 31st May 2012) & 1st June 2012 to 31st March 2013	Hospital wide	HCAHPS	0 to 10, where 0 is the worse hospital possible and 10 is the best	11	70	Top box '9/10'	Overall satisfaction - 44/68 (64.7%)	139	Overall satisfaction - 85/135 (63%)	Case-control	High	Appropriate matching, valid measurement, and appropriate statistical analysis.
Lupión-Mendoza et al, 2015 32	2015	Spain	1	2011 to 2012	Medical and surgical	Likert	Not reported	Not reported	72	Totally / partially agree	Overall satisfaction with care received from professionals - 67/72 (93.1%)	72	Overall satisfaction with care received from professionals - 69/72 (95.8%)	Case-control	High	Appropriate matching, valid measurement, and appropriate statistical analysis.
Mehrotra et al, 2013 33	2013	USA	1	January 11, 2010, to November 17, 2010	Medical and surgical	HCAHPS	Not reported	Not reported	37	Top box '9/10'	Overall satisfaction - 22/37 (58.3%)	51	Overall satisfaction - 36/51 (70%)	Cohort	High	Clear inclusion criteria, valid measurement, and appropriate statistical analysis.
Rees et al, 2000 34	2000	UK	Not reported	Not reported	Hospital wide	Not reported	11	Not reported	21	Positive response	Mean score for overall l satisfaction - 7.62, SD 2.06	None		Case series	High	Clear inclusion criteria, valid measurement, and appropriate statistical analysis.
Siddiqui, 2019 35	2019	USA	1	July 2011 and July 2016	Hospital wide	HCAHPS	Not reported	Not reported	1784	Top box '9/10'	Overall satisfaction - 1302/1784 (73%)	18816	15,053/18,816 (80%)	Quasi-experimental	High	Clear inclusion criteria, valid measurement, and appropriate statistical analysis.
Vinski et al, 2012 36	2012	USA	1	January 1, 2010, and September 30, 2010.	Hospital wide	HCAHPS	Scale of 1 - 10.	10	203	Top box '9/10'	Overall satisfaction -133/195 (68%)	8234	Overall satisfaction -5,796/7,806 (74%)	Quasi-experimental	High	Clear inclusion criteria, valid measurement, and appropriate statistical analysis.
General hygiene studies
Erden and Emirzeoglu, 2020 37	2020	Turkey	1	July 2018 to December 2019	Orthopaedics and Traumatology	Likert	5	1 = never, 2 = very poor, 3 = poor, 4 = often, 5 = always	122	Not reported	Mean score for overall satisfaction - 3.25, SD 1.05	None		Cross-sectional	High	Clear inclusion criteria, detailed subject and setting description, valid and reliable measurement, but did not address confounding factors.
Formal and Riddell, 2013 38	2013	USA	1	2011 to 2012	Hospital wide	HCAHPS	Not reported	Not reported	Not reported	Not reported	Overall satisfaction 91%	Average over seven quarters pre-intervention	Overall satisfaction 79.6%	Quasi-experimental	High	Clear inclusion criteria, valid measurement, and appropriate statistical analysis.
Hussain et al, 2014 39	2014	Pakistan	4	December 2010 to February 2012	Hospital wide	Likert	5	1 = disagree strongly, 5 = agree strongly	710	Not reported	Satisfaction with general hygiene of ward - 453/710 (63.8%)	None		Cross-sectional	High	Clear inclusion criteria, detailed description, valid measurement, and appropriate statistical analysis.
Lucadamo et al, 2021 40	2021	Italy	1	First semester 2018	Hospital wide	Likert	7	1 = minimum level of satisfaction, 7 = full satisfaction.	Not reported	Not reported	Not reported	None		Cross-sectional	High	Well-defined inclusion criteria, detailed description, valid measurement, and appropriate statistical analysis.
Tasneem et al, 2010 41	2010	Pakistan	3	June 2010	Hospital wide	Not reported	3	Satisfied, dissatisfied, undecided	190	Satisfied	Satisfaction with general cleanliness - 173/190 (91.1%) £	None		Cross-sectional	High	Clear inclusion criteria, detailed description, valid measurement, and appropriate statistical analysis.
Woldeyohanes et al, 2015 42	2015	Ethiopia	1	08th May to 02nd June 2011	Hospital wide	Likert	5	1 very satisfied, to 5 = very dissatisfied	189	Very satisfied and satisfied	Overall satisfaction - 117/189 (61.9%)	None		Cross-sectional	High	Clear inclusion criteria, detailed description, valid measurement, and appropriate statistical analysis.
Wong et al, 2012 43	2012	Hong Kong	25	June to October 2010	Hospital wide	HKIEQ	5	Excellent / very good, good, fair, poor, very poor	5030	Excellent / very good	Overall satisfaction - 4029/5030 (80.1%)	None		Cross-sectional	High	Clear inclusion criteria, detailed description, valid measurement, and appropriate statistical analysis.
Ziapour et al, 2016 44	2016	Iran	1	January to March 2014	Hospital wide	Likert	5	1 for very bad responses, 5 for very good	406	Dissatisfied (=49), moderately satisfied (50-74), completely satisfied (75-100).	The patients’ total satisfaction with medical services was 3.49 out of 5.	None		Cross-sectional	High	Clear inclusion criteria, detailed description, valid measurement, and appropriate statistical analysis.
Surgical site infection related studies
Boulet et al, 2024 45	2024	France	9	October 2018 to January 2019	Surgical	Likert	4	very satisfied/rather satisfied/rather dissatisfied/very dissatisfied	430	Rather satisfied and very satisfied	Satisfaction with pre-operative shower process - 363/430 (84.4%)	None		Cross-sectional	High	Clear inclusion criteria, detailed description, valid measurement, and appropriate statistical analysis.
Day et al, 2014 46	2014	USA	1	2010 to 2011	Orthopaedic surgery	HCAHPS	Scale of 1 - 10.	Normalized to 100-point scale	159	Top box '9/10'	Overall satisfaction score - 94.8, n =155%	4289	Overall satisfaction scores 94.0, n =2,853	Cohort	High	Clear inclusion criteria, valid measurement, and appropriate statistical analysis.
Merle et al, 2011 47	2011	France	1	October / November 2005 & April to August 2006	Digestive surgery	Likert	4	Very satisfied, rather satisfied, rather not satisfied and not at all satisfied use	87	Very satisfied and rather satisfied	Satisfaction with information provided regarding SSI - 58/87 (67%)	74	Satisfaction with information provided regarding SSI - 32/74 (43%)	RCT	High	Clear inclusion criteria, valid measurement, and appropriate statistical analysis.
COVID-19 studies
Farajzadeh et al, 2021 48	2021	Iran	1	2020	Hospital wide	Likert	5	0 = Completely Dissatisfied, 1 Dissatisfied, 2 Neutral, 3 Satisfied, 4 Completely Satisfied	73	Satisfied and completely satisfied	Overall satisfaction - 63/73 (86%) $	None		Cross-sectional	High	Clear inclusion criteria, detailed description, valid measurement, and appropriate statistical analysis.
Zeh et al, 2020 49	2020	USA	1	February 2nd to April 16th 2020	Surgical	HCAHPS	Not reported	Not reported	59	Completely satisfied versus otherwise	Overall satisfaction - 35/59 (66.0%)	58	Overall satisfaction - 46/58 (80.7%)	Cohort	High	Clear inclusion criteria, valid measurement, and appropriate statistical analysis.
Intravascular device studies
Prasad et al, 2022 50	2022	Singapore & Philippines	16	November 2018 to February 2019	Medical and surgical	Likert	5	1 very dissatisfied, 5 very satisfied	544	Very satisfied and satisfied	Overall satisfaction with catheterisation - 471/544 (86.6%) £^			Quasi-experimental	Moderate	Lack of control group and pre-intervention measurements are limitations.
Sun et al, 2020 51	2020	China	1	June 2017 to May 2019	Hospital wide	Not reported	3-point scale, study specific	Excellent: >90%, Good: 70%–89%, Poor: <70%	106	Good and excellent	Overall satisfaction -103/106 (97.2%)	106	Overall l satisfaction -91/106 (85.8%)	RCT	High	Clear inclusion criteria, valid measurement, and appropriate statistical analysis.
Other studies
Bellamy, 2008 52	2008	UK	Unknown	18-month period year not specified	Hospital wide	Likert	5	Not reported. Only states that "Any responses that were neutral or disagree were considered a negative response."	46	Percentage either agreeing or strongly agreeing	Satisfaction with IPC measures used when caring for patients with MRSA - 36/46 (78.2%) +	None		Case series	Moderate	Valuable insights into patient satisfaction with MRSA-related care, but limitations in reporting demographic and clinical information.
Schulte et al, 2016 53	2016	USA	1	Not reported	Hospital wide	Likert	5	1 representing “Not Satisfied at All” and 5 representing “Extremely Satisfied”	17	Somewhat satisfied and extremely satisfied	Satisfaction with intervention for smoking cessation - 13/17 (76.5%) +	None		RCT	Moderate	Lack of blinding and high attrition rates are limitations.
Liu and Sun, 2017 54	2017	China	1	April 2016 to 2017	Post-operative	Not reported	Not reported	Not reported	60	Not reported	Hand hygiene with the introduction of group - 57/60 (95.6%)	60	Hand hygiene without group nursing - 50/60 (83.8%)	Quasi-experimental	High	Clear inclusion criteria, valid measurement, and appropriate statistical analysis.
