# Supplementary material for: Patient satisfaction with infection prevention and control interventions in acute hospitals: a systematic review and meta-analysis
Source: BMJ Open. 2025 Dec 14;15(12):e103431. doi: 10.1136/bmjopen-2025-103431 (PMC12706194; doi:10.1136/bmjopen-2025-103431)
Supplement: online supplemental file 3 [file bmjopen-15-12-s003.xlsx]

## Sheet: Full QA table
Study number	Author	Study design	Study, year	Repsonse	Comments
41	Erden and Emirzeoglu, 2020	Cross sectional	Were the criteria for inclusion in the sample clearly defined?	Yes	The study included patients who were older than 18 years, hospitalized in the orthopedic and traumatology service for at least 3 days, and able to communicate verbally and in writing.
			Were the study subjects and the setting described in detail?	Yes	The study described the participants' demographics, including age, gender, education level, and medical conditions. The setting was an orthopedics and traumatology inpatient service at Karadeniz Technical University.
			Was the exposure measured in a valid and reliable way?	Yes	The exposure (inpatient satisfaction) was measured using a newly developed survey (OTISS) with a 5-point Likert scale.
			Were objective, standard criteria used for measurement of the condition?	Yes	The survey development process included expert consultation and item analysis to ensure the validity and reliability of the measurement.
			Were confounding factors identified?	No	The study did not explicitly identify potential confounding factors.
			Were strategies to deal with confounding factors stated?	No	The study did not mention strategies to address potential confounding factors.
			Were the outcomes measured in a valid and reliable way?	Yes	The outcomes (inpatient satisfaction) were measured using the OTISS, which was validated through internal consistency and item analysis.
			Was appropriate statistical analysis used?	Yes	The study used descriptive statistics and Cronbach alpha reliability coefficient to analyze the data.
			Overall appraisal	Include
			Comments		The study provides valuable insights into inpatient satisfaction in orthopedics and traumatology services, with clear reporting and appropriate methods. The study highlights the importance of evaluating specific aspects of inpatient satisfaction, including interactions with physiotherapists, and the use of a validated survey instrument strengthens its findings.
33	Lucadamo et al, 2021	Cross sectional	Were the criteria for inclusion in the sample clearly defined?	Yes	The study included patients hospitalized in a major hospital in Naples, Italy, who completed a questionnaire at the end of their hospitalization.
			Were the study subjects and the setting described in detail?	Yes	The study described the setting (a major hospital in Naples) and the subjects (hospitalized patients) in detail.
			Was the exposure measured in a valid and reliable way?	Yes	The exposure (patient satisfaction) was measured using a well-defined questionnaire based on the Servperf model, which is a validated tool for measuring service quality.
			Were objective, standard criteria used for measurement of the condition?	Yes	The study used a standardized questionnaire with 30 questions rated on a 7-point Likert scale, which is a common and reliable method for measuring satisfaction.
			Were confounding factors identified?	Yes	The study identified potential confounding factors such as the quality of different hospital services and the competence of the staff.
			Were strategies to deal with confounding factors stated?	Yes	The study used Principal Component Logistic Regression (PCLR) to address multicollinearity and identify the main dimensions affecting patient satisfaction.
			Were the outcomes measured in a valid and reliable way?	Yes	The outcomes (patient satisfaction) were measured using a validated questionnaire, and the responses were analyzed using appropriate statistical methods.
			Was appropriate statistical analysis used?	Yes	The study used multiple regression models, including Logistic Regression (LR) and Principal Component Logistic Regression (PCLR), to analyze the data and compare the results.
			Overall appraisal	Include
			Comments		The study is well-designed and uses appropriate methods to measure and analyze patient satisfaction. The use of validated tools and statistical models enhances the reliability of the findings.
39	Tasneem et al, 2010	Cross sectional	Were the criteria for inclusion in the sample clearly defined?	Yes	The study included patients from three hospitals in Lahore, selected randomly from the Emergency department, OPD, and General wards.
			Were the study subjects and the setting described in detail?	Yes	The study described the setting (three hospitals in Lahore) and the subjects (140 patients) in detail, including their demographic characteristics and the departments they were selected from.
			Was the exposure measured in a valid and reliable way?	Yes	The exposure (patient satisfaction) was measured using a pre-structured questionnaire, which is a valid and reliable method for collecting such data.
			Were objective, standard criteria used for measurement of the condition?	Yes	The study used a standardized questionnaire to measure patient satisfaction, ensuring consistency in data collection.
			Were confounding factors identified?	Yes	The study identified potential confounding factors such as the type of hospital (teaching vs. DHQ) and the specific services provided.
			Were strategies to deal with confounding factors stated?	Yes	The study compared patient satisfaction across different hospital types and services to address potential confounding factors.
			Were the outcomes measured in a valid and reliable way?	Yes	The outcomes (patient satisfaction) were measured using a validated questionnaire, and the responses were analyzed using descriptive statistical methods.
			Was appropriate statistical analysis used?	Yes	The study used descriptive statistical analysis to compare patient satisfaction levels between the different types of hospitals.
			Overall appraisal	Include
			Comments		The study is well-designed and uses appropriate methods to measure and analyze patient satisfaction. The use of a standardized questionnaire and statistical analysis enhances the reliability of the findings.
31	Woldeyohanes et al, 2015	Cross sectional	Were the criteria for inclusion in the sample clearly defined?	Yes	The study provided clear inclusion criteria, including all admitted patients during the study period, and exclusion criteria, such as seriously ill patients, laboring mothers, and psychiatric and pediatric patients without an attendant.
			Were the study subjects and the setting described in detail?	Yes	The study described the setting (Jimma University Specialized Hospital) and provided detailed sociodemographic characteristics of the participants, including age, sex, marital status, education, and occupation.
			Was the exposure measured in a valid and reliable way?	Yes	The study used a standardized structured questionnaire to measure patient satisfaction, ensuring validity and reliability.
			Were objective, standard criteria used for measurement of the condition?	Yes	The study used a 5-point Likert scale to measure patient satisfaction, which is a standard and objective method for such assessments.
			Were confounding factors identified?	Yes	The study identified potential confounding factors such as educational status, residence, and ward, and analyzed their association with patient satisfaction.
			Were strategies to deal with confounding factors stated?	Yes	The study used chi-square tests to detect associations between sociodemographic variables and patient satisfaction, addressing potential confounders.
			Were the outcomes measured in a valid and reliable way?	Yes	The outcomes (patient satisfaction) were measured using a validated questionnaire, ensuring the reliability and validity of the measurements.
			Was appropriate statistical analysis used?	Yes	The study used SPSS version 19 for data management and analysis, employing descriptive statistics and chi-square tests to analyze the data
			Overall appraisal	Include
			Comments		The study is well-designed with appropriate methods to address the research question. The use of a standardized questionnaire, detailed description of the study population, and appropriate statistical analyses strengthen the validity of the findings
2	Boulet et al, 2024	Cross sectional	Were the criteria for inclusion in the sample clearly defined?	Yes	The study included consecutive surgical patients from nine hospitals, with clear inclusion criteria such as age, ability to shower, and agreement to participate.
			Were the study subjects and the setting described in detail?	Yes	The study described the setting (nine hospitals in northwestern France) and the subjects (430 patients) in detail, including demographics and surgical details.
			Was the exposure measured in a valid and reliable way?	Yes	The exposure (pre-operative shower) was measured through structured telephone interviews, ensuring consistency and reliability.
			Were objective, standard criteria used for measurement of the condition?	Yes	The study used a standardized questionnaire to measure patient satisfaction and experience, ensuring objective and consistent data collection.
			Were confounding factors identified?	Yes	The study identified potential confounding factors such as obesity status, place of shower, and information received.
			Were strategies to deal with confounding factors stated?	Yes	The study used logistic regression analysis to account for confounding factors and determine variables associated with patient satisfaction.
			Were the outcomes measured in a valid and reliable way?	Yes	The outcomes (patient satisfaction and experience) were measured using a validated questionnaire and structured interviews.
			Was appropriate statistical analysis used?	Yes	The study used appropriate statistical methods, including chi-square tests and logistic regression analysis, to analyze the data and compare groups.
			Overall appraisal	Include
			Comments		The study is well-designed and uses appropriate methods to measure and analyze patient satisfaction and experience with the pre-operative shower process. The use of a standardized questionnaire and statistical analysis enhances the reliability of the findings.
32	Farajzadeh et al, 2021	Cross sectional	Were the criteria for inclusion in the sample clearly defined?	Yes	The study included patients with COVID-19 discharged from Baqiyatallah Hospital, with clear inclusion criteria such as age, absence of physical and mental disorders, and willingness to participate.
			Were the study subjects and the setting described in detail?	Yes	The study described the setting (Baqiyatallah Hospital in Tehran, Iran) and the subjects (73 patients) in detail, including demographics and hospitalization details.
			Was the exposure measured in a valid and reliable way?	Yes	The exposure (patient satisfaction) was measured using a validated and reliable questionnaire consisting of 48 questions based on the Likert scale.
			Were objective, standard criteria used for measurement of the condition?	Yes	The study used a standardized patient satisfaction questionnaire to measure satisfaction levels, ensuring objective and consistent data collection.
			Were confounding factors identified?	Yes	The study identified potential confounding factors such as age, sex, marital status, type of insurance, and reason for hospital selection.
			Were strategies to deal with confounding factors stated?	Yes	The study analyzed the relationship between demographic variables and patient satisfaction to account for potential confounding factors.
			Were the outcomes measured in a valid and reliable way?	Yes	The outcomes (patient satisfaction) were measured using a validated questionnaire, and the responses were analyzed using appropriate statistical methods.
			Was appropriate statistical analysis used?	Yes	The study used SPSS software version 18 for data analysis, including non-parametric tests such as Mann-Whitney U and Wilcoxon W tests.
			Overall appraisal	Include
			Comments		The study is well-designed and uses appropriate methods to measure and analyze patient satisfaction with the services provided during their hospital stay. The use of a validated questionnaire and statistical analysis enhances the reliability of the findings.
21	Gasink et al, 2008	Cross sectional	Were the criteria for inclusion in the sample clearly defined?	Yes	The study included patients who had been isolated for at least 3 consecutive days and non-isolated patients with a stay of at least 3 days.
			Were the study subjects and the setting described in detail?	Yes	The study described the setting (general medicine and surgical wards at the Hospital of the University of Pennsylvania) and the subjects (43 isolated and 43 non-isolated patients) in detail.
			Was the exposure measured in a valid and reliable way?	Yes	The exposure (patient satisfaction) was measured using the validated Consumer Assessment of Healthcare Providers and Systems (CAHPS) Hospital Survey Chartbook.
			Were objective, standard criteria used for measurement of the condition?	Yes	The study used a standardized questionnaire (CAHPS Hospital Survey Chartbook) to measure patient satisfaction, ensuring objective and consistent data collection.
			Were confounding factors identified?	Yes	The study identified potential confounding factors such as age, sex, comorbidities, Charlson score, admission source, ICU stay, and duration of hospitalization.
			Were strategies to deal with confounding factors stated?	Yes	The study used conditional logistic regression to adjust for potential confounders in the analysis.
			Were the outcomes measured in a valid and reliable way?	Yes	The outcomes (patient satisfaction) were measured using a validated questionnaire, and the responses were analyzed using appropriate statistical methods.
			Was appropriate statistical analysis used?	Yes	The study used the McNemar test, Wilcoxon signed-rank test, and conditional logistic regression for statistical analysis.
			Overall appraisal	Include
			Comments		The study is well-designed and uses appropriate methods to measure and analyze patient satisfaction with contact isolation. The use of a validated questionnaire and statistical analysis enhances the reliability of the findings.
35	Hussain et al, 2014	Cross sectional	Were the criteria for inclusion in the sample clearly defined?	Yes	The study included patients who had been admitted for at least three days, were between 18-60 years of age, and were fully conscious to respond.
			Were the study subjects and the setting described in detail?	Yes	The study described the setting (four major public-sector hospitals in Karachi) and the subjects (710 patients) in detail, including demographics and hospitalization details.
			Was the exposure measured in a valid and reliable way?	Yes	The exposure (patient satisfaction) was measured using a structured questionnaire, which included 5-point Likert scale questions.
			Were objective, standard criteria used for measurement of the condition?	Yes	The study used a standardized questionnaire to measure patient satisfaction, ensuring objective and consistent data collection.
			Were confounding factors identified?	Yes	The study identified potential confounding factors such as age, gender, income level, admission duration, and residence.
			Were strategies to deal with confounding factors stated?	Yes	The study used statistical analysis to account for potential confounding factors and ensure the reliability of the results.
			Were the outcomes measured in a valid and reliable way?	Yes	The outcomes (patient satisfaction) were measured using a validated questionnaire, and the responses were analyzed using appropriate statistical methods.
			Was appropriate statistical analysis used?	Yes	The study used SPSS 20 for statistical analysis, including the computation of Cronbach's alpha to check the consistency of responses.
			Overall appraisal	Include
			Comments		The study is well-designed and uses appropriate methods to measure and analyze patient satisfaction with the services provided during their hospital stay. The use of a structured questionnaire and statistical analysis enhances the reliability of the findings.
38	Wong et al, 2012	Cross sectional	Were the criteria for inclusion in the sample clearly defined?	Yes	The study included patients discharged between 15 June and 27 September 2010 from selected public hospitals, aged 18 years or older, and holding Hong Kong Identity Cards.
			Were the study subjects and the setting described in detail?	Yes	The study described the setting (25 selected Hospital Authority acute and convalescence hospitals in Hong Kong) and the subjects (5030 patients) in detail, including demographics and hospitalization details.
			Was the exposure measured in a valid and reliable way?	Yes	The exposure (patient satisfaction) was measured using the validated Hong Kong Inpatient Experience Questionnaire (HKIEQ), which included 80 items covering various aspects of hospital care.
			Were objective, standard criteria used for measurement of the condition?	Yes	The study used a standardized questionnaire (HKIEQ) to measure patient satisfaction, ensuring objective and consistent data collection.
			Were confounding factors identified?	Yes	The study identified potential confounding factors such as age, gender, income level, and health status.
			Were strategies to deal with confounding factors stated?	Yes	The study used statistical analysis to account for potential confounding factors and ensure the reliability of the results.
			Were the outcomes measured in a valid and reliable way?	Yes	The outcomes (patient satisfaction) were measured using a validated questionnaire, and the responses were analyzed using appropriate statistical methods.
			Was appropriate statistical analysis used?	Yes	The study used SPSS for statistical analysis, including the computation of descriptive statistics and weighting to ensure accuracy.
			Overall appraisal	Yes
			Comments		The study is well-designed and uses appropriate methods to measure and analyze patient satisfaction with the services provided during their hospital stay. The use of a validated questionnaire and statistical analysis enhances the reliability of the findings.
34	Ziapour et al, 2016	Cross sectional	Were the criteria for inclusion in the sample clearly defined?	Yes	The study included inpatients who had been hospitalized for 24-72 hours at different wards of Imam Reza hospital, excluding pediatrics, emergency, and intensive care departments.
			Were the study subjects and the setting described in detail?	Yes	The study described the setting (Imam Reza hospital in Kermanshah, Iran) and the subjects (406 patients) in detail, including demographics and hospitalization details.
			Was the exposure measured in a valid and reliable way?	Yes	The exposure (patient satisfaction) was measured using a standard "patient satisfaction" questionnaire, which was validated and had a reliability index of 0.91.
			Were objective, standard criteria used for measurement of the condition?	Yes	The study used a standardized questionnaire to measure patient satisfaction, ensuring objective and consistent data collection.
			Were confounding factors identified?	Yes	The study identified potential confounding factors such as gender, age, education, career, residence, inpatient ward, and reason for referral.
			Were strategies to deal with confounding factors stated?	Yes	The study used statistical analysis (independent t-test and ANOVA) to account for potential confounding factors and ensure the reliability of the results.
			Were the outcomes measured in a valid and reliable way?	Yes	The outcomes (patient satisfaction) were measured using a validated questionnaire, and the responses were analyzed using appropriate statistical methods.
			Was appropriate statistical analysis used?	Yes	The study used SPSS-18 software for statistical analysis, including descriptive statistics and inferential statistics (t-test and ANOVA).
			Overall appraisal	Yes
			Comments		The study is well-designed and uses appropriate methods to measure and analyze patient satisfaction with the medical services provided during their hospital stay. The use of a validated questionnaire and statistical analysis enhances the reliability of the findings.
4	Gaube et al, 2023	Case control	Were the groups comparable other than the presence of disease in cases or the absence of disease in controls?	Yes	The study matched cases and controls by hospital ward, sex, condition severity, age, and length of stay.
			Were cases and controls matched appropriately?	Yes	Cases and controls were matched based on several key characteristics to ensure comparability.
			Were the same criteria used for identification of cases and controls?	Yes	Both cases and controls were identified using the same criteria, focusing on patients with MDROs for cases and non-isolated patients for controls.
			Was exposure measured in a standard, valid and reliable way?	Yes	The study used validated questionnaires to measure anxiety, depression, loneliness, and dissatisfaction.
			Was exposure measured in the same way for cases and controls?	Yes	The same questionnaires and methods were used for both cases and controls.
			Were confounding factors identified?	Yes	The study identified potential confounders such as age, sex, length of stay, and condition severity.
			Were strategies to deal with confounding factors stated?	Yes	Matching cases and controls on key characteristics was a strategy used to deal with confounding factors.
			Were outcomes assessed in a standard, valid and reliable way for cases and controls?	Yes	Outcomes were assessed using well-validated instruments like the Hospital Anxiety and Depression Scale (HADS) and the Picker Patient Experience Questionnaire (PPE).
			Was the exposure period of interest long enough to be meaningful?	Yes	The study included patients who had been in the hospital for at least four days, ensuring a meaningful exposure period.
			Was appropriate statistical analysis used?	Yes	The study used logistic regression and linear regression models to analyze the data, which are appropriate for this type of study.
			Overall appraisal
			Comments	Include
14	Livorsi et al, 2015	Case control	Were the groups comparable other than the presence of disease in cases or the absence of disease in controls?	Yes	The study compared patients isolated for MRSA to non-isolated patients, ensuring comparability in terms of age, sex, race, educational level, and other demographics.
			Were cases and controls matched appropriately?	Yes	Cases and controls were matched based on the hospital unit and discharge date, ensuring similarity in the hospital experience.
			Were the same criteria used for identification of cases and controls?	Yes	Both cases and controls were identified using the same criteria, focusing on patients who completed the HCAHPS survey.
			Was exposure measured in a standard, valid and reliable way?	Yes	The study used the HCAHPS survey, a validated and standardized measure of patient satisfaction.
			Was exposure measured in the same way for cases and controls?	Yes	The HCAHPS survey was administered in the same way to both cases and controls.
			Were confounding factors identified?	Yes	The study identified potential confounders such as Charlson comorbidity index, history of surgery, and number of previous hospital days.
			Were strategies to deal with confounding factors stated?	Yes	The study used multivariate logistic regression models to adjust for potential confounders.
			Were outcomes assessed in a standard, valid and reliable way for cases and controls?	Yes	Outcomes were assessed using the HCAHPS survey, which is a validated instrument for measuring patient satisfaction.
			Was the exposure period of interest long enough to be meaningful?	Yes	The study covered a sufficient period to assess the impact of contact precautions on patient satisfaction.
			Was appropriate statistical analysis used?	Yes	The study used Chi-squared tests, Fisher’s exact tests, and multivariate logistic regression models to analyze the data
			Overall appraisal		The study meets the criteria for a well-conducted case-control study. The study provides valuable insights into the impact of contact precautions for MRSA on patient satisfaction, highlighting that there was no significant difference in satisfaction scores between isolated and non-isolated patients.
			Comments	Include
16	Lupión-Mendoza et al, 2015	Case control	Were the groups comparable other than the presence of disease in cases or the absence of disease in controls?	Yes	The study compared isolated patients to non-isolated patients, ensuring comparability in terms of age, gender, education level, and underlying conditions.
			Were cases and controls matched appropriately?	Yes	Cases and controls were matched based on ward, time, length of previous hospital stay, and Charlson score.
			Were the same criteria used for identification of cases and controls?	Yes	Both cases and controls were identified using the same criteria, focusing on patients admitted to the same ward and week with similar lengths of previous hospital stay.
			Was exposure measured in a standard, valid and reliable way?	Yes	The study used validated questionnaires (e.g., HADS) and structured interviews to measure satisfaction, anxiety, and depression.
			Was exposure measured in the same way for cases and controls?	Yes	The same methods were used for both cases and controls to ensure consistency.
			Were confounding factors identified?	Yes	The study identified potential confounders such as age, gender, education level, availability of a caregiver, and underlying conditions.
			Were strategies to deal with confounding factors stated?	Yes	The study used multivariate conditional regression analysis to adjust for potential confounders.
			Were outcomes assessed in a standard, valid and reliable way for cases and controls?	Yes	Outcomes were assessed using validated instruments like the HADS and structured questionnaires for patient satisfaction.
			Was the exposure period of interest long enough to be meaningful?	Yes	The study included patients who had been in isolation for at least 5 days, which is sufficient to assess the impact on satisfaction, anxiety, and depression.
			Was appropriate statistical analysis used?	Yes	The study used conditional logistic regression and qualitative content analysis to analyze the data.
			Overall appraisal		The study meets the criteria for a well-conducted case-control study. The study provides valuable insights into the effects of isolation on patient satisfaction, anxiety, and depression, highlighting that isolation was associated with depression but not increased anxiety.
			Comments	Include
6	Zeh et al, 2020	Cohort	Were the two groups similar and recruited from the same population?	Yes	Both groups (Visitor and No-Visitor cohorts) were recruited from the same hospital (Ohio State University Wexner Medical Center) and included patients undergoing similar types of surgery.
			Were the exposures measured similarly to assign people to both exposed and unexposed groups?	Yes	The exposure (visitor restriction) was clearly defined and applied consistently to patients based on the time period of their surgery (before or after the implementation of visitor restrictions).
			Was the exposure measured in a valid and reliable way?	Yes	The exposure was measured based on hospital policy changes, which were clearly documented and uniformly enforced.
			Were confounding factors identified?	Yes	The study identified potential confounding factors such as the type of surgery and demographic characteristics of the patients.
			Were strategies to deal with confounding factors stated?	Yes	The study used statistical methods to compare the two cohorts and account for differences in demographic and clinical characteristics.
			Were the groups/participants free of the outcome at the start of the study (or at the moment of exposure)?	Yes	Participants were free of the outcomes (postoperative experience and satisfaction) at the start of the study, as these were measured after surgery.
			Were the outcomes measured in a valid and reliable way?	Yes	The outcomes were measured using validated questionnaires adapted from the Consumer Assessment of Healthcare Providers and Systems (CAHPS) survey and the Patient-Reported Outcomes Measurement Information System (PROMIS).
			Was the follow up time reported and sufficient to be long enough for outcomes to occur?	Yes	The follow-up period was sufficient to capture postoperative experiences, as patients were surveyed shortly after their discharge from the hospital.
			Was follow up complete, and if not, were the reasons to loss to follow up described and explored?	Yes	The study had a high response rate (91.4%), and reasons for non-participation were not significant enough to impact the validity of the results.
			Were strategies to address incomplete follow up utilized?	Yes	The study made multiple attempts to contact eligible patients (up to 5 phone calls) to ensure a high response rate.
			Was appropriate statistical analysis used?	Yes	The study used appropriate statistical methods, including independent t-tests and chi-square tests, to analyze the data and compare the two cohorts.
			Overall appraisal	Include
			Comments		The study is well-designed and uses appropriate methods to measure and analyze the impact of visitor restriction policies on postoperative experiences. The use of validated tools and statistical analysis enhances the reliability of the findings.
42	Guilley-Lerondeau, 2017	Cohort	Were the two groups similar and recruited from the same population?	Yes	The groups were matched on hospitalization ward, date of hospitalization, and length of stay, ensuring similarity.
			Were the exposures measured similarly to assign people to both exposed and unexposed groups?	Yes	The exposure (isolation precautions) was clearly defined and applied consistently to the exposed group.
			Was the exposure measured in a valid and reliable way?	Yes	The exposure was based on clinical criteria for isolation precautions, which are standard and reliable.
			Were confounding factors identified?	Yes	The study identified relevant confounding factors such as age, sex, and prior hospitalization history.
			Were strategies to deal with confounding factors stated?	Yes	Matching was used to control for confounding factors.
			Were the groups/participants free of the outcome at the start of the study (or at the moment of exposure)?	Yes	Participants were free of the outcomes (anxiety and dissatisfaction) at the start of the study.
			Were the outcomes measured in a valid and reliable way?	Yes	Outcomes were measured using validated scales (Spielberger scale for anxiety, qualitative scales for satisfaction).
			Was the follow up time reported and sufficient to be long enough for outcomes to occur?	Yes	The follow-up time was sufficient, with interviews conducted 3 days after the implementation of isolation precautions.
			Was follow up complete, and if not, were the reasons to loss to follow up described and explored?	Yes	The study does not mention any loss to follow-up, implying complete follow-up.
			Were strategies to address incomplete follow up utilized?	No	The study does not mention strategies for incomplete follow-up, but no loss to follow-up was reported.
			1Was appropriate statistical analysis used?	Yes	Appropriate statistical methods (Fisher’s exact test, Student’s t-test) were used for analysis.
			Overall appraisal	Include
			Comments		The study is well-designed for a matched cohort study, with appropriate matching, exposure measurement, and statistical analysis. However, the lack of mention of strategies for incomplete follow-up is noted, although no loss to follow-up was reported.
15	Day et al, 2014	Cohort	Were the two groups similar and recruited from the same population?	Yes	The study included patients discharged from a single, urban, university-affiliated hospital specializing in musculoskeletal treatment over a two-year period.
			Were the exposures measured similarly to assign people to both exposed and unexposed groups?	Yes	The study used the Hospital Consumer Assessment of Healthcare Providers and Systems (HCAHPS) survey to measure patient satisfaction, which was administered uniformly to all participants.
			Was the exposure measured in a valid and reliable way?	Yes	The HCAHPS survey is a validated, standardized measure of patient satisfaction.
			Were confounding factors identified?	Yes	The study identified potential confounders such as age and gender.
			Were strategies to deal with confounding factors stated?	Yes	The study used statistical methods to account for confounding factors, including univariate analysis and subgroup analysis.
			Were the groups/participants free of the outcome at the start of the study (or at the moment of exposure)?	Yes	The participants were free of the outcome (patient satisfaction scores) at the start of the study.
			Were the outcomes measured in a valid and reliable way?	Yes	The outcomes were measured using the HCAHPS survey, which is a validated tool for assessing patient satisfaction.
			Was the follow up time reported and sufficient to be long enough for outcomes to occur?	Yes	The follow-up period covered two years, which is sufficient to capture the outcomes of interest.
			Was follow up complete, and if not, were the reasons to loss to follow up described and explored?	Yes	The study reported a response rate of 55.15% and described the process for handling incomplete surveys.
			Were strategies to address incomplete follow up utilized?	Yes	The study excluded surveys with minimal data and used statistical methods to handle missing data.
			1Was appropriate statistical analysis used?	Yes	The study used appropriate statistical analyses, including univariate analysis and subgroup analysis, to compare satisfaction scores between groups.
			Overall appraisal	Include
			Comments		The study is well-designed and uses appropriate methods to address the research question. The use of a validated survey instrument and statistical methods to account for confounders strengthens the validity of the findings.
11	Lau et al, 2016	Cohort	Were the two groups similar and recruited from the same population?	Yes	The study included patients from the internal medicine wards of two tertiary care teaching hospitals in Edmonton, Canada, ensuring that both isolated and non-isolated patients were from the same population.
			Were the exposures measured similarly to assign people to both exposed and unexposed groups?	Yes	Isolation status (contact, droplet, or airborne precautions) was clearly defined and consistently applied to patients based on their clinical needs.
			Was the exposure measured in a valid and reliable way?	Yes	The exposure (isolation precautions) was measured based on standard hospital protocols, ensuring validity and reliability.
			Were confounding factors identified?	Yes	The study identified and adjusted for several confounding factors, including age, sex, previous hospital admissions, Clinical Frailty Scale, and LACE score.
			Were strategies to deal with confounding factors stated?	Yes	Multivariable linear and logistic regression models were used to adjust for confounding factors, ensuring that the analysis accounted for these variables.
			Were the groups/participants free of the outcome at the start of the study (or at the moment of exposure)?	Yes	At the start of the study, participants were free of the outcomes (readmission or death within 30 days) as the study focused on post-discharge outcomes.
			Were the outcomes measured in a valid and reliable way?	Yes	Outcomes were measured through telephone follow-up and review of the Alberta province-wide electronic health record, ensuring validity and reliability.
			Was the follow up time reported and sufficient to be long enough for outcomes to occur?	Yes	The follow-up period was 30 days, which is a standard and sufficient duration to observe readmission or death post-discharge.
			Was follow up complete, and if not, were the reasons to loss to follow up described and explored?	Yes	The study had a high follow-up completion rate with only 1% loss to follow-up, and reasons for any loss were described.
			Were strategies to address incomplete follow up utilized?	Yes	The study used robust follow-up methods, including telephone calls and electronic health record reviews, to minimize loss to follow-up and ensure comprehensive data collection.
			1Was appropriate statistical analysis used?	Yes	The study used appropriate statistical analyses, including multivariable linear and logistic regression models, to analyze the data and adjust for confounders.
			Overall appraisal	Include
			Comments		The study is well-designed with appropriate methods to address the research question. The use of validated measures, adjustment for confounders, and robust follow-up procedures strengthen the validity of the findings.
37	Mehrotra et al, 2013	Cohort	Were the two groups similar and recruited from the same population?	Yes	The study included medical and surgical patients from the same hospital, ensuring that both groups (those under contact precautions and those not under contact precautions) were from the same population.
			Were the exposures measured similarly to assign people to both exposed and unexposed groups?	Yes	Contact precautions were clearly defined and consistently applied to patients based on hospital infection control protocols.
			Was the exposure measured in a valid and reliable way?	Yes	The exposure (contact precautions) was measured based on standard hospital protocols, ensuring validity and reliability.
			Were confounding factors identified?	Yes	The study identified and adjusted for several confounding factors, including Charlson comorbidity score, length of stay, history of depression, and education level.
			Were strategies to deal with confounding factors stated?	Yes	Multivariable logistic regression models were used to adjust for confounding factors, ensuring that the analysis accounted for these variables.
			Were the groups/participants free of the outcome at the start of the study (or at the moment of exposure)?	Yes	At the start of the study, participants were free of the outcomes (perceived issues with care and HCAHPS scores) as the study focused on outcomes during and after hospitalization.
			Were the outcomes measured in a valid and reliable way?	Yes	Outcomes were measured using validated methods, including standardized interviews and the HCAHPS survey, ensuring validity and reliability.
			Was the follow-up time reported and sufficient to be long enough for outcomes to occur?	Yes	The follow-up period included evaluations at admission, on hospital days 3, 7, and 14, and telephone interviews 7–30 days after discharge, which is sufficient to capture the outcomes of interest.
			Was follow-up complete, and if not, were the reasons for loss to follow-up described and explored?	Yes	The study reported follow-up completion rates and described reasons for loss to follow-up, ensuring transparency.
			Were strategies to address incomplete follow-up utilized?	Yes	The study used multiple follow-up attempts (up to 3 telephone calls) to minimize loss to follow-up and ensure comprehensive data collection.
			Was appropriate statistical analysis used?	Yes	The study used appropriate statistical analyses, including multivariable logistic regression models, to analyze the data and adjust for confounders.
			Overall appraisal		The study is well-designed with appropriate methods to address the research question. The use of validated measures, adjustment for confounders, and robust follow-up procedures strengthen the validity of the findings.
			Comments	Include
12	Schulte et al, 2016	RCT	Internal Validity
			Bias related to selection and allocation
			Was true randomization used for assignment of participants to treatment groups?	Yes	A computer-generated randomization table was used for assigning participants to the intervention or usual care groups.
			Was allocation to treatment groups concealed?	No	The research team was aware of the subjects’ randomization allocation at enrollment and follow-up.
			Were treatment groups similar at the baseline?	No	The intervention group was significantly older than the usual care group.
			Bias related to administration of intervention/exposure
			Were participants blind to treatment assignment?	No	Due to differences in the cessation interventions, blinding of participants was not possible.
			Were those delivering the treatment blind to treatment assignment?	No	The research team delivering the intervention was aware of the treatment assignment.
			Were treatment groups treated identically other than the intervention of interest?	Yes	Both groups received usual care, with the intervention group receiving an additional counseling session.
			Bias related to assessment, detection and measurement of the outcome
			Were outcome assessors blind to treatment assignment?	No	Researchers were not blinded to participants’ study group during follow-up assessments.
			Were outcomes measured in the same way for treatment groups?	Yes	Outcomes were measured using the same methods and instruments for both groups.
			Were outcomes measured in a reliable way?	Yes	Validated measures such as the Positive and Negative Affect Schedule (PANAS) and Wisconsin Smoking Withdrawal Scale (WSWS) were used.
			Bias related to participant retention
			Was follow up complete and if not, were differences between groups in terms of their follow up adequately described and analysed?	No	There was a high number of subjects lost to follow-up, and the reasons for loss to follow-up were not fully analyzed.
			Statistical Conclusion Validity
			1Were participants analysed in the groups to which they were randomized?	Yes	Participants were analyzed in the groups to which they were initially randomized.
			1Was appropriate statistical analysis used?	Yes	Fisher’s exact tests and t-tests were used for categorical and continuous variables, respectively.
			1Was the trial design appropriate and any deviations from the standard RCT design (individual randomization, parallel groups) accounted for in the conduct and analysis of the trial?	Yes	The trial design was appropriate for the study objectives.
			Overall appraisal	Include
			Comments		The study is well-designed and provides valuable insights into the feasibility and acceptability of smoking cessation interventions in hospitalized patients. However, the lack of blinding and high attrition rates are notable limitations.
18	Merle et al, 2011	RCT	Internal Validity
			Bias related to selection and allocation
			Was true randomization used for assignment of participants to treatment groups?	Yes	Participants were randomized into two groups: one receiving oral information alone (Group O) and the other receiving oral plus written information (Group O/L).
			Was allocation to treatment groups concealed?	Yes	Allocation was concealed as patients were randomized by the outpatient clinic nurse immediately after the preoperative visit with the surgeon.
			Were treatment groups similar at the baseline?	Yes	Baseline characteristics such as age, gender, education, and type of surgical procedure were similar between the two groups.
			Bias related to administration of intervention/exposure
			Were participants blind to treatment assignment?	No	Participants were aware of their group allocation as they received either oral information alone or oral plus written information.
			Were those delivering the treatment blind to treatment assignment?	Yes	Surgeons were blinded to the patients' group allocation.
			Were treatment groups treated identically other than the intervention of interest?	Yes	Both groups received the usual oral information from their surgeon during the preoperative visit. The only difference was the addition of the information leaflet for Group O/L.
			Bias related to assessment, detection and measurement of the outcome
			Were outcome assessors blind to treatment assignment?	Yes	Interviewers were blinded to the patients' group allocation.
			Were outcomes measured in the same way for treatment groups?	Yes	Outcomes were measured using a standardized questionnaire administered by phone 5 weeks after surgery.
			Were outcomes measured in a reliable way?	Yes	The questionnaire was specifically designed for the study and administered by a trained interviewer.
			Bias related to participant retention
			Was follow up complete and if not, were differences between groups in terms of their follow up adequately described and analysed?	Yes	Follow-up was complete for 161 out of 207 patients. Differences in follow-up were described and analyzed.
			Statistical Conclusion Validity
			1Were participants analysed in the groups to which they were randomized?	Yes	Participants were analyzed in the groups to which they were randomized.
			1Was appropriate statistical analysis used?	Yes	Statistical analysis included chi-square tests, Student’s t-tests, and logistic regression.
			1Was the trial design appropriate and any deviations from the standard RCT design (individual randomization, parallel groups) accounted for in the conduct and analysis of the trial?	Yes	The trial design was appropriate, and any deviations were accounted for in the analysis.
			Overall appraisal	Include
			Comments		The study concludes that while written information about SSI can enhance patient satisfaction, it does not improve recall of information and may lead to misconceptions about the preventability of SSIs. Healthcare providers should consider these findings when designing patient education materials and ensure that information is communicated clearly to manage patient expectations effectively.
22	Sun et al, 2020	RCT	Internal Validity
			Bias related to selection and allocation
			Was true randomization used for assignment of participants to treatment groups?	Yes	The study mentions that patients were randomly divided into case and control groups.
			Was allocation to treatment groups concealed?	Yes	The study does not explicitly mention allocation concealment, but randomization implies some level of concealment.
			Were treatment groups similar at the baseline?	Yes	The groups were matched by sex, age, APACHE II score, BMI, department, and catheter insertion site.
			Bias related to administration of intervention/exposure
			Were participants blind to treatment assignment?	No	The study does not mention blinding of participants.
			Were those delivering the treatment blind to treatment assignment?	No	The study does not mention blinding of those delivering the treatment.
			Were treatment groups treated identically other than the intervention of interest?	Yes	Both groups received the same conventional care, with the case group receiving additional care bundles.
			Bias related to assessment, detection and measurement of the outcome
			Were outcome assessors blind to treatment assignment?	No	The study does not mention blinding of outcome assessors.
			Were outcomes measured in the same way for treatment groups?	Yes	Outcomes were measured using the same scales and methods for both groups.
			Were outcomes measured in a reliable way?	Yes	The study used standardized scales (SAS, SDS) and consistent methods for measuring outcomes.
			Bias related to participant retention
			Was follow up complete and if not, were differences between groups in terms of their follow up adequately described and analysed?	Yes	The study does not mention any loss to follow-up, implying complete follow-up.
			Statistical Conclusion Validity
			1Were participants analysed in the groups to which they were randomized?	Yes	The study analyzed participants in their assigned groups.
			1Was appropriate statistical analysis used?	Yes	The study used appropriate statistical methods (t-tests, chi-square tests) for analysis.
			1Was the trial design appropriate and any deviations from the standard RCT design (individual randomization, parallel groups) accounted for in the conduct and analysis of the trial?	Yes	The study followed a standard RCT design with individual randomization and parallel groups.
			Overall appraisal	Include
			Comments		The study appears to be well-designed with appropriate randomization and statistical analysis. However, the lack of blinding for participants, those delivering the treatment, and outcome assessors could introduce some bias.
13	Chittick et al, 2016	Quasi experimental	Bias related to temporal precedence
			Is it clear in the study what is the “cause” and what is the “effect” (i.e. there is no confusion about which variable comes first)?	Yes	The study clearly identifies contact isolation as the cause and patient/caregiver understanding and satisfaction as the effects.
			Bias related to selection and allocation
			Was there a control group?	No	The study did not include a control group of non-isolated patients for direct comparison.
			Bias related to confounding factors
			Were participants included in any comparisons similar?	N/A	No comparisons were made between different groups of participants.
			Bias related to administration of intervention/exposure
			Were the participants included in any comparisons receiving similar treatment/care, other than the exposure or intervention of interest?	N/A	No comparisons were made between different groups of participants.
			Bias related to assessment, detection and measurement of the outcome
			Were there multiple measurements of the outcome, both pre and post the intervention/exposure?	No	The study did not include pre-intervention measurements; it only assessed outcomes post-intervention.
			Were the outcomes of participants included in any comparisons measured in the same way?	Yes	All participants were surveyed using the same 5-point Likert scale questionnaire.
			Were outcomes measured in a reliable way?	Yes	The survey tool was designed by the investigators and reviewed by the Public Relations and Service Excellence Departments, ensuring reliability.
			Bias related to participant retention
			Was follow-up complete and if not, were differences between groups in terms of their follow-up adequately described and analyzed?	N/A	The study did not involve follow-up measurements.
			Statistical Conclusion Validity
			Was appropriate statistical analysis used?	Yes	The study used descriptive statistics and nonparametric tests (Mann-Whitney and Kruskal-Wallis) to analyze the survey responses.
			Overall appraisal	Include
			Comments		The study provides valuable insights into patient and caregiver understanding and satisfaction with contact isolation, despite the lack of a control group and pre-intervention measurements. The study highlights areas for improvement in patient education and communication about contact isolation, and the use of appropriate statistical methods strengthens its findings.
5	Prasad et al, 2022	Quasi experimental	Bias related to temporal precedence
			Is it clear in the study what is the “cause” and what is the “effect” (i.e. there is no confusion about which variable comes first)?	Yes	The study clearly identifies vascular access management as the cause and patient satisfaction as the effect.
			Bias related to selection and allocation
			Was there a control group?	No	The study did not include a control group of patients without PIVC insertions for direct comparison.
			Bias related to confounding factors
			Were participants included in any comparisons similar?	N/A	No comparisons were made between different groups of participants.
			Bias related to administration of intervention/exposure
			Were the participants included in any comparisons receiving similar treatment/care, other than the exposure or intervention of interest?	N/A	No comparisons were made between different groups of participants.
			Bias related to assessment, detection and measurement of the outcome
			Were there multiple measurements of the outcome, both pre and post the intervention/exposure?	No	The study did not include pre-intervention measurements; it only assessed outcomes post-intervention.
			Were the outcomes of participants included in any comparisons measured in the same way?	Yes	All participants were surveyed using the same 5-point Likert scale questionnaire.
			Were outcomes measured in a reliable way?	Yes	The survey tool was designed by the investigators and reviewed by the Public Relations and Service Excellence Departments, ensuring reliability.
			Bias related to participant retention
			Was follow-up complete and if not, were differences between groups in terms of their follow-up adequately described and analyzed?	N/A	The study did not involve follow-up measurements.
			Statistical Conclusion Validity
			Was appropriate statistical analysis used?	Yes	The study used descriptive statistics, random forest model, and Bayesian network model to analyze the survey responses.
			Overall appraisal	Include
			Comments		The study provides valuable insights into patient satisfaction with vascular access management and its impact on overall hospitalization experience, despite the lack of a control group and pre-intervention measurements. The study highlights areas for improvement in vascular access management, such as enhancing health care provider competence, infection prevention, and pain management, and the use…
43	Siddiqui, 2019	Quasi experimental	Bias related to temporal precedence
			Is it clear in the study what is the “cause” and what is the “effect” (i.e. there is no confusion about which variable comes first)?	Yes	The study clearly identifies patient isolation as the cause and patient experience as the effect.
			Bias related to selection and allocation
			Was there a control group?	Yes	The study included a control group of patients who were never in isolation during their hospital stay.
			Bias related to confounding factors
			Were participants included in any comparisons similar?	Yes	The study adjusted for potential confounders such as age, race, gender, payer, severity of illness, length of stay, and clinical service.
			Bias related to administration of intervention/exposure
			Were the participants included in any comparisons receiving similar treatment/care, other than the exposure or intervention of interest?	Yes	Both isolated and non-isolated patients received similar treatment and care, with the primary difference being the isolation status.
			Bias related to assessment, detection and measurement of the outcome
			Were there multiple measurements of the outcome, both pre and post the intervention/exposure?	No	The study did not include pre-intervention measurements; it only assessed outcomes post-intervention.
			Were the outcomes of participants included in any comparisons measured in the same way?	Yes	All participants were surveyed using the same HCAHPS survey instrument.
			Were outcomes measured in a reliable way?	Yes	The HCAHPS survey is a validated and standardized instrument for measuring patient experience.
			Bias related to participant retention
			Was follow-up complete and if not, were differences between groups in terms of their follow-up adequately described and analyzed?	N/A	The study did not involve follow-up measurements.
			Statistical Conclusion Validity
			Was appropriate statistical analysis used?	Yes	The study used multivariable logistic regression, generalized estimating equations (GEE), and dose-response analysis to analyze the survey responses.
			Overall appraisal	Include
			Comments		The study provides valuable insights into the impact of patient isolation on patient experience, with clear reporting and appropriate methods. The study highlights the importance of staff responsiveness and overall care in influencing patient experience in isolation settings, and the use of advanced statistical methods strengthens its findings.
17	Vinski et al, 2012	Quasi experimental	Bias related to temporal precedence
			Is it clear in the study what is the “cause” and what is the “effect” (i.e. there is no confusion about which variable comes first)?	Yes	The study clearly identifies patient isolation as the cause and patient satisfaction as the effect.
			Bias related to selection and allocation
			Was there a control group?	Yes	The study included a control group of patients who were not in isolation during their hospital stay.
			Bias related to confounding factors
			Were participants included in any comparisons similar?	Yes	The study adjusted for potential confounders such as age, gender, length of stay, and APR-DRG severity index.
			Bias related to administration of intervention/exposure
			Were the participants included in any comparisons receiving similar treatment/care, other than the exposure or intervention of interest?	Yes	Both isolated and non-isolated patients received similar treatment and care, with the primary difference being the isolation status.
			Bias related to assessment, detection and measurement of the outcome
			Were there multiple measurements of the outcome, both pre and post the intervention/exposure?	No	The study did not include pre-intervention measurements; it only assessed outcomes post-intervention.
			Were the outcomes of participants included in any comparisons measured in the same way?	Yes	All participants were surveyed using the same HCAHPS survey instrument.
			Were outcomes measured in a reliable way?	Yes	The HCAHPS survey is a validated and standardized instrument for measuring patient satisfaction.
			Bias related to participant retention
			Was follow-up complete and if not, were differences between groups in terms of their follow-up adequately described and analyzed?	N/A	The study did not involve follow-up measurements.
			Statistical Conclusion Validity
			Was appropriate statistical analysis used?	Yes	The study used chi-square tests, Wilcoxon rank sum tests, and Kruskal-Wallis tests to analyze the survey responses.
			Overall appraisal	Include
			Comments		The study provides valuable insights into the impact of patient isolation on patient satisfaction, with clear reporting and appropriate methods. The study highlights the importance of physician communication and staff responsiveness in influencing patient satisfaction in isolation settings, and the use of appropriate statistical methods strengthens its findings.
27	Fornwal and Riddell, 2013	Quasi experimental	Bias related to temporal precedence
			Is it clear in the study what is the “cause” and what is the “effect” (i.e. there is no confusion about which variable comes first)?	Yes	The study clearly identifies the introduction of the PX-UV disinfection device as the cause and patient satisfaction as the effect.
			Bias related to selection and allocation
			Was there a control group?	No	The study did not include a control group; it used a pre- and post-intervention design.
			Bias related to confounding factors
			Were participants included in any comparisons similar?	N/A	No comparisons were made between different groups of participants.
			Bias related to administration of intervention/exposure
			Were the participants included in any comparisons receiving similar treatment/care, other than the exposure or intervention of interest?	N/A	No comparisons were made between different groups of participants.
			Bias related to assessment, detection and measurement of the outcome
			Were there multiple measurements of the outcome, both pre and post the intervention/exposure?	Yes	The study measured patient satisfaction scores quarterly before and after the intervention.
			Were the outcomes of participants included in any comparisons measured in the same way?	Yes	All participants were surveyed using the same HCAHPS survey instrument.
			Were outcomes measured in a reliable way?	Yes	The HCAHPS survey is a validated and standardized instrument for measuring patient satisfaction.
			Bias related to participant retention
			Was follow-up complete and if not, were differences between groups in terms of their follow-up adequately described and analyzed?	N/A	The study did not involve follow-up measurements.
			Statistical Conclusion Validity
			Was appropriate statistical analysis used?	Yes	The study used the Wilcoxon rank-sum test to analyze the changes in patient satisfaction scores before and after the intervention.
			Overall appraisal	Include
			Comments		The study provides valuable insights into the impact of the PX-UV disinfection device on patient satisfaction, with clear reporting and appropriate methods. The study highlights the importance of cleanliness and patient education in influencing patient satisfaction, and the use of appropriate statistical methods strengthens its findings.
9	Liu and Sun, 2017	Quasi experimental	Bias related to temporal precedence
			Is it clear in the study what is the “cause” and what is the “effect” (i.e. there is no confusion about which variable comes first)?	Yes	The study clearly identifies the intervention (group nursing and risk management) as the cause and the outcomes (nurse’s hand hygiene compliance, patient’s nosocomial infection rate, and satisfaction with nursing) as the effects.
			Bias related to selection and allocation
			Was there a control group?	Yes	The study included a control group for comparison with the intervention group.
			Bias related to confounding factors
			Were participants included in any comparisons similar?	Yes	Participants in both the intervention and control groups were similar in terms of demographics and baseline characteristics.
			Bias related to administration of intervention/exposure
			Were the participants included in any comparisons receiving similar treatment/care, other than the exposure or intervention of interest?	Yes	Both groups received similar surgical treatment and nursing care, with the main difference being the implementation of group nursing and risk management in the intervention group.
			Bias related to assessment, detection and measurement of the outcome
			Were there multiple measurements of the outcome, both pre and post the intervention/exposure?	Yes	The study measured outcomes both before and after the intervention, allowing for comparison of changes over time.
			Were the outcomes of participants included in any comparisons measured in the same way?	Yes	Outcomes were measured using the same methods for both the intervention and control groups, ensuring consistency.
			Were outcomes measured in a reliable way?	Yes	The study used validated questionnaires and standardized methods to measure outcomes, ensuring reliability.
			Bias related to participant retention
			Was follow-up complete and if not, were differences between groups in terms of their follow-up adequately described and analyzed?	Yes	Follow-up was complete for all participants, and any differences between groups were adequately described and analyzed.
			Statistical Conclusion Validity
			Was appropriate statistical analysis used?	Yes	The study used appropriate statistical analyses, including t-tests and χ² tests, to compare outcomes between groups.
			Overall appraisal	Include
			Comments		The study is well-designed with appropriate methods to address the research question. The use of a control group, consistent measurement methods, and appropriate statistical analyses strengthen the validity of the findings.
19	Bellamy, 2008	Case series	Were there clear criteria for inclusion in the case series?	Yes	The study included all adult patients admitted to the trust over an 18-month period who were newly diagnosed as either colonized or infected with MRSA.
			Was the condition measured in a standard, reliable way for all participants included in the case series?	Yes	The condition (MRSA diagnosis) was confirmed by infection control nurses, who visited all patients within one working day of diagnosis.
			Were valid methods used for identification of the condition for all participants included in the case series?	Yes	The diagnosis of MRSA was based on standard microbiological testing and confirmed by infection control nurses.
			Did the case series have consecutive inclusion of participants?	Yes	All newly diagnosed MRSA patients during the study period were included, ensuring consecutive inclusion.
			Did the case series have complete inclusion of participants?	No	Only 72 out of 334 eligible patients were offered the questionnaire, and 46 completed it. Many patients were discharged or deemed incapable of completing the questionnaire.
			Was there clear reporting of the demographics of the participants in the study?	No	The study did not provide detailed demographic information about the participants.
			Was there clear reporting of clinical information of the participants?	No	The study did not provide detailed clinical information about the participants, such as comorbidities or stage of MRSA infection.
			Were the outcomes or follow-up results of cases clearly reported?	Yes	The study reported patient satisfaction with MRSA-related care and information provided by infection control nurses.
			Was there clear reporting of the presenting site(s)/clinic(s) demographic information?	No	The study did not provide detailed demographic information about the presenting sites or clinics.
			Was statistical analysis appropriate?	Yes	The study used descriptive statistics to analyze the survey responses, which is appropriate for this type of study.
			Overall appraisal:	Include
			Comments (Including reason for exclusion)		The study provides valuable insights into patient satisfaction with MRSA-related care, but it has limitations in reporting demographic and clinical information. The study highlights areas for improvement in patient education and communication about MRSA, but the incomplete inclusion of participants and lack of detailed demographic information limit its generalizability.
30	Rees et al, 2000	Case series	Were there clear criteria for inclusion in the case series?	Yes	The study included patients nursed in source isolation due to infections such as MRSA, Clostridium difficile, and tuberculosis.
			Was the condition measured in a standard, reliable way for all participants included in the case series?	Yes	The condition (source isolation) was confirmed by the infection control team, and patients were identified based on consecutively diagnosed infection-positive inpatients.
			Were valid methods used for identification of the condition for all participants included in the case series?	Yes	The study used standard diagnostic criteria for identifying infections and included patients based on these criteria.
			Did the case series have consecutive inclusion of participants?	Yes	Participants were included consecutively based on their diagnosis of infection and need for source isolation.
			Did the case series have complete inclusion of participants?	No	The study initially identified 24 participants, but three were excluded due to physical frailty, inability to understand the questions, or distress during the interview. The final sample consisted of 21 patients.
			Was there clear reporting of the demographics of the participants in the study?	Yes	The study provided demographic information such as age, gender, type of infection, duration of infection, and duration of isolation.
			Was there clear reporting of clinical information of the participants?	Yes	The study reported clinical information including diagnosis, concurrent illness, medication, and duration of infection and treatment.
			Were the outcomes or follow-up results of cases clearly reported?	Yes	The study reported outcomes related to patient satisfaction, mood disturbances, and factors influencing satisfaction and mood.
			Was there clear reporting of the presenting site(s)/clinic(s) demographic information?	Yes	The study reported that participants were from acute and rehabilitation settings, including medical and ear, nose, and throat wards.
			Was statistical analysis appropriate?	Yes	The study used appropriate statistical methods, including the Hospital Anxiety and Depression Scale (HADS) and significance testing for various factors.
			Overall appraisal	Include
			Comments		The study provides valuable insights into patient satisfaction and mood disturbances in isolated patients, with clear reporting and appropriate methods. The study highlights the importance of communication, environment, and staff contact in influencing patient satisfaction and mood in isolation settings.
